# Supplementary material for: Hybrid Treatment of Complex Diseases of the Aortic Arch and Descending Thoracic Aorta by Frozen Elephant Trunk Technique
Source: J Clin Med. 2023 Sep 1;12(17):5693. doi: 10.3390/jcm12175693 (PMC10488597; doi:10.3390/jcm12175693)
Supplement: Supplementary file 1 [file jcm-12-05693-s001.zip]

Archive with 1 entries (1 files):
- jcm-2493584-supplementary.mp4
